# Supplementary material for: Identification of new binding proteins of focal adhesion kinase using immunoprecipitation and mass spectrometry
Source: Sci Rep. 2019 Sep 9;9:12908. doi: 10.1038/s41598-019-49145-6 (PMC6733923; doi:10.1038/s41598-019-49145-6)
Supplement: Supplementary file 2 — Supplentary info of IgG control protein [file 41598_2019_49145_MOESM2_ESM.xlsx]

## Sheet: Proteins
Accession	Description	Coverage [%]	# Peptides	# PSMs	MW [kDa]	Score Sequest HT
P31946	14-3-3 protein beta/alpha [OS=Homo sapiens]	8	1	2	28.1	6.88
P61981	14-3-3 protein gamma [OS=Homo sapiens]	11	1	1	28.3	4.16
P63104	14-3-3 protein zeta/delta [OS=Homo sapiens]	8	1	2	27.7	6.88
Q99460	26S proteasome non-ATPase regulatory subunit 1 [OS=Homo sapiens]	3	1	1	105.8	3.06
O00487	26S proteasome non-ATPase regulatory subunit 14 [OS=Homo sapiens]	7	1	1	34.6	5.23
Q13200	26S proteasome non-ATPase regulatory subunit 2 [OS=Homo sapiens]	2	1	1	100.1	4.5
Q15008	26S proteasome non-ATPase regulatory subunit 6 [OS=Homo sapiens]	6	1	1	45.5	5.06
P52815	39S ribosomal protein L12, mitochondrial [OS=Homo sapiens]	12	1	1	21.3	5.62
P62269	40S ribosomal protein S18 [OS=Homo sapiens]	7	1	1	17.7	2.77
P15880	40S ribosomal protein S2 [OS=Homo sapiens]	6	1	1	31.3	0
P23396	40S ribosomal protein S3 [OS=Homo sapiens]	5	1	1	26.7	3.8
P61247	40S ribosomal protein S3a [OS=Homo sapiens]	6	1	2	29.9	10.56
P62753	40S RIBOSOMAL PROTEIN S6 [OS=Homo sapiens]	7	1	5	28.7	25.95
P62081	40S ribosomal protein S7 [OS=Homo sapiens]	6	1	1	22.1	3.42
P10809	60 kDa heat shock protein, mitochondrial [OS=Homo sapiens]	21	5	8	61	35.75
P05386	60S acidic ribosomal protein P1 [OS=Homo sapiens]	14	1	1	11.5	3.67
P05387	60S acidic ribosomal protein P2 [OS=Homo sapiens]	29	1	1	11.7	4.47
P62906	60S ribosomal protein L10A [OS=Homo sapiens]	10	1	1	24.8	2.06
P62913	60S ribosomal protein L11 [OS=Homo sapiens]	8	1	1	20.2	3.92
P62829	60S ribosomal protein L23 [OS=Homo sapiens]	14	1	2	14.9	10.21
P63173	60s ribosomal protein l38 [OS=Homo sapiens]	36	2	2	8.2	7.32
P32969	60S ribosomal protein L9 [OS=Homo sapiens]	14	1	1	21.9	6.16
Q9BWD1	Acetyl-CoA acetyltransferase, cytosolic [OS=Homo sapiens]	7	1	1	41.3	5.05
P39687	Acidic leucine-rich nuclear phosphoprotein 32 family member A [OS=Homo sapiens]	14	1	5	28.6	19.16
Q92688	Acidic leucine-rich nuclear phosphoprotein 32 family member B [OS=Homo sapiens]	14	2	8	28.8	31.05
P68032	Actin, alpha cardiac muscle 1 [OS=Homo sapiens]	17	5	12	42	47.77
P68133	Actin, alpha skeletal muscle [OS=Homo sapiens]	7	2	2	42	7.5
P62736	Actin, aortic smooth muscle [OS=Homo sapiens]	17	5	12	42	47.77
P60709	Actin, cytoplasmic 1 [OS=Homo sapiens]	39	10	24	41.7	102.95
P63261	Actin, cytoplasmic 2 [OS=Homo sapiens]	39	10	24	41.8	102.95
P63267-1	actin, gamma-enteric smooth muscle [OS=Homo sapiens]	7	2	2	41.9	7.5
Q01518-1	adenylyl cyclase-associated protein 1 [OS=Homo sapiens]	4	1	1	51.9	4.06
P12235	ADP/ATP translocase 1 [OS=Homo sapiens]	7	2	2	33	3.39
P05141	ADP/ATP translocase 2 [OS=Homo sapiens]	17	5	5	32.8	11.87
P12236	ADP/ATP translocase 3 [OS=Homo sapiens]	13	4	4	32.8	7.4
Q9H0C2	ADP/ATP translocase 4 [OS=Homo sapiens]	4	1	1	35	3.39
Q15041	ADP-ribosylation factor-like protein 6-interacting protein 1 [OS=Homo sapiens]	14	1	1	23.3	3.56
P49588	Alanine--tRNA ligase, cytoplasmic [OS=Homo sapiens]	2	1	3	106.7	13.7
P06733-1	alpha-enolase [OS=Homo sapiens]	8	2	9	47.1	45.55
P04083	annexin A1 [OS=Homo sapiens]	5	1	1	38.7	3.92
P07355	Annexin A2 [OS=Homo sapiens]	7	2	2	38.6	7.54
P25705-1	ATP synthase subunit alpha, mitochondrial [OS=Homo sapiens]	3	1	1	59.7	4.12
P06576	ATP synthase subunit beta, mitochondrial [OS=Homo sapiens]	15	4	7	56.5	23.24
P30049	ATP synthase subunit delta, mitochondrial [OS=Homo sapiens]	21	1	3	17.5	8.7
P36542-1	ATP synthase subunit gamma, mitochondrial [OS=Homo sapiens]	10	1	3	33	10.38
Q7L1Q6-1	Basic leucine zipper and W2 domain-containing protein 1 [OS=Homo sapiens]	7	1	1	48	3.65
Q562R1	Beta-actin-like protein 2 [OS=Homo sapiens]	11	3	10	42	40.78
P13929-1	Beta-enolase [OS=Homo sapiens]	5	1	8	47	42.47
P07384	Calpain-1 catalytic subunit [OS=Homo sapiens]	4	1	1	81.8	4.88
P10644	cAMP-dependent protein kinase type I-alpha regulatory subunit [OS=Homo sapiens]	6	1	1	43	5.48
Q00610-1	Clathrin heavy chain 1 [OS=Homo sapiens]	3	2	2	191.5	8.23
P53618	Coatomer subunit beta [OS=Homo sapiens]	2	1	1	107.1	4.54
P23528	Cofilin-1 [OS=Homo sapiens]	27	2	2	18.5	9.8
Q9Y281-1	Cofilin-2 [OS=Homo sapiens]	10	1	1	18.7	3.95
Q07021	Complement component 1 Q subcomponent-binding protein, mitochondrial [OS=Homo sapiens]	11	1	2	31.3	10.46
Q9H9Q2	COP9 signalosome complex subunit 7b [OS=Homo sapiens]	7	1	1	29.6	4.68
O75131	Copine-3 [OS=Homo sapiens]	5	1	2	60.1	9.56
O75367-1	Core histone macro-H2A.1 [OS=Homo sapiens]	8	1	4	39.6	15.02
P12277	Creatine kinase B-type [OS=Homo sapiens]	4	1	1	42.6	4.96
P12532	Creatine kinase U-type, mitochondrial [OS=Homo sapiens]	5	1	1	47	3.72
O43169	Cytochrome b5 type B [OS=Homo sapiens]	23	2	2	16.3	2.55
P54886	delta-1-pyrroline-5-carboxylate synthase [OS=Homo sapiens]	3	1	1	87.2	4.73
P81605	Dermcidin [OS=Homo sapiens]	23	3	4	11.3	13.32
P60981-1	Destrin [OS=Homo sapiens]	7	1	1	18.5	2.8
Q9UBS4	DnaJ homolog subfamily B member 11 [OS=Homo sapiens]	7	1	1	40.5	3.39
P19474	E3 ubiquitin-protein ligase TRIM21 [OS=Homo sapiens]	20	8	9	54.1	29.93
P68104	Elongation factor 1-alpha 1 [OS=Homo sapiens]	10	3	17	50.1	88.49
Q05639	Elongation factor 1-alpha 2 [OS=Homo sapiens]	10	3	17	50.4	88.49
P13639	Elongation factor 2 [OS=Homo sapiens]	6	2	5	95.3	24.47
P49411	elongation factor Tu, mitochondrial [OS=Homo sapiens]	6	2	2	49.5	8.26
P60228	Eukaryotic translation initiation factor 3 subunit E [OS=Homo sapiens]	5	1	3	52.2	15.85
P63241-1	Eukaryotic translation initiation factor 5A-1 [OS=Homo sapiens]	31	3	21	16.8	100.44
Q6IS14	Eukaryotic translation initiation factor 5A-1-like [OS=Homo sapiens]	16	1	18	16.8	83.79
Q14192	Four and a half LIM domains protein 2 [OS=Homo sapiens]	22	5	5	32.2	17.98
Q13643	four and a half LIM domains protein 3 [OS=Homo sapiens]	4	1	1	31.2	2.91
P04075	fructose-bisphosphate aldolase A [OS=Homo sapiens]	8	1	1	39.4	3.64
P09382	Galectin-1 [OS=Homo sapiens]	31	4	4	14.7	10.07
P09104	Gamma-enolase [OS=Homo sapiens]	5	1	8	47.2	42.47
O60763-1	General vesicular transport factor p115 [OS=Homo sapiens]	2	1	2	107.8	6.05
P14136	Glial fibrillary acidic protein [OS=Homo sapiens]	3	1	3	49.9	12.12
P06744	glucose-6-phosphate isomerase [OS=Homo sapiens]	4	1	4	63.1	15.78
P35754	Glutaredoxin-1 [OS=Homo sapiens]	27	1	1	11.8	2.79
P00390	Glutathione reductase, mitochondrial [OS=Homo sapiens]	4	1	3	56.2	12.39
P78417	Glutathione S-transferase omega-1 [OS=Homo sapiens]	29	2	2	27.5	6.56
P04406	glyceraldehyde-3-phosphate dehydrogenase [OS=Homo sapiens]	36	7	16	36	60.84
P0DMV8	heat shock 70 kDa protein 1A [OS=Homo sapiens]	6	2	6	70	20.52
P34931	Heat shock 70 kDa protein 1-like [OS=Homo sapiens]	2	1	1	70.3	2.78
P17066	Heat shock 70 kDa protein 6 [OS=Homo sapiens]	2	1	1	71	2.78
P11142-1	Heat shock cognate 71 kDa protein [OS=Homo sapiens]	11	4	88	70.9	386.61
Q12931	heat shock protein 75 kDa, mitochondrial [OS=Homo sapiens]	6	2	2	80.1	9.13
P04792	Heat shock protein beta-1 [OS=Homo sapiens]	13	2	2	22.8	7.83
P07900	Heat shock protein HSP 90-alpha [OS=Homo sapiens]	6	2	13	84.6	59.89
P08238	Heat shock protein HSP 90-beta [OS=Homo sapiens]	6	2	11	83.2	47.63
P54652	Heat shock-related 70 kDa protein 2 [OS=Homo sapiens]	9	3	87	70	383.53
Q99729-1	Heterogeneous nuclear ribonucleoprotein A/B [OS=Homo sapiens]	6	1	1	36.2	3.87
P09651-1	Heterogeneous nuclear ribonucleoprotein A1 [OS=Homo sapiens]	5	1	1	38.7	3.9
Q32P51	Heterogeneous nuclear ribonucleoprotein A1-like 2 [OS=Homo sapiens]	6	1	1	34.2	3.9
Q14103	heterogeneous nuclear ribonucleoprotein D0 [OS=Homo sapiens]	5	1	1	38.4	3.27
O14979-1	Heterogeneous nuclear ribonucleoprotein D-like [OS=Homo sapiens]	8	1	1	46.4	3.07
P0C0S8	histone H2A type 1 [OS=Homo sapiens]	37	2	18	14.1	91.49
P04908	histone H2A type 1-B/E [OS=Homo sapiens]	37	2	18	14.1	91.49
Q93077	Histone H2A type 1-C [OS=Homo sapiens]	37	2	18	14.1	91.49
P20671	Histone H2A type 1-D [OS=Homo sapiens]	37	2	18	14.1	91.49
Q96KK5	histone H2A type 1-H [OS=Homo sapiens]	38	2	18	13.9	91.49
Q99878	Histone H2A type 1-J [OS=Homo sapiens]	38	2	18	13.9	91.49
Q6FI13	Histone H2A type 2-A [OS=Homo sapiens]	37	2	12	14.1	65.13
Q8IUE6	Histone H2A type 2-B [OS=Homo sapiens]	22	1	17	14	87.8
Q16777	Histone H2A type 2-C [OS=Homo sapiens]	37	2	12	14	65.13
Q7L7L0	Histone H2A type 3 [OS=Homo sapiens]	37	2	18	14.1	91.49
Q9BTM1-1	Histone H2A.J [OS=Homo sapiens]	37	2	18	14	91.49
Q71UI9-1	Histone H2A.V [OS=Homo sapiens]	23	1	7	13.5	39.26
P0C0S5	Histone H2A.Z [OS=Homo sapiens]	23	1	7	13.5	39.26
P16104	Histone H2AX [OS=Homo sapiens]	20	1	17	15.1	87.8
P33778	Histone H2B type 1-B [OS=Homo sapiens]	12	1	1	13.9	3.85
P62807	Histone H2B type 1-C/E/F/G/I [OS=Homo sapiens]	12	1	1	13.9	3.85
P58876	Histone H2B type 1-D [OS=Homo sapiens]	12	1	1	13.9	3.85
Q93079	Histone H2B type 1-H [OS=Homo sapiens]	12	1	1	13.9	3.85
P06899	Histone H2B type 1-J [OS=Homo sapiens]	12	1	1	13.9	3.85
O60814	Histone H2B type 1-K [OS=Homo sapiens]	12	1	1	13.9	3.85
Q99880	Histone H2B type 1-L [OS=Homo sapiens]	12	1	1	13.9	3.85
Q99879	Histone H2B type 1-M [OS=Homo sapiens]	12	1	1	14	3.85
Q99877	Histone H2B type 1-N [OS=Homo sapiens]	12	1	1	13.9	3.85
P23527	Histone H2B type 1-O [OS=Homo sapiens]	12	1	1	13.9	3.85
Q16778	Histone H2B type 2-E [OS=Homo sapiens]	12	1	1	13.9	3.85
Q5QNW6-1	Histone H2B type 2-F [OS=Homo sapiens]	12	1	1	13.9	3.85
Q8N257	Histone H2B type 3-B [OS=Homo sapiens]	12	1	1	13.9	3.85
P57053	Histone H2B type F-S [OS=Homo sapiens]	12	1	1	13.9	3.85
P68431	Histone H3.1 [OS=Homo sapiens]	24	1	8	15.4	38.73
Q71DI3	histone H3.2 [OS=Homo sapiens]	24	1	10	15.4	52.45
P84243	histone H3.3 [OS=Homo sapiens]	24	1	7	15.3	32.41
Q86YZ3	Hornerin [OS=Homo sapiens]	8	7	7	282.2	21.76
A0A0C4DH73	Immunoglobulin kappa variable 1-12 [OS=Homo sapiens]	14	1	1	12.6	3.21
A0A075B6S5	immunoglobulin kappa variable 1-27 [OS=Homo sapiens]	14	1	1	12.7	3.17
P01594	Immunoglobulin kappa variable 1-33 [OS=Homo sapiens]	14	1	1	12.8	4.34
A0A0C4DH72	immunoglobulin kappa variable 1-6 [OS=Homo sapiens]	14	1	1	12.7	3.21
A0A0C4DH67	immunoglobulin kappa variable 1-8 [OS=Homo sapiens]	14	1	1	12.5	3.17
A0A0C4DH69	immunoglobulin kappa variable 1-9 [OS=Homo sapiens]	14	1	1	12.7	3.17
P01611	immunoglobulin kappa variable 1D-12 [OS=Homo sapiens]	14	1	1	12.6	3.21
P04432	Immunoglobulin kappa variable 1D-39 [OS=Homo sapiens]	14	1	1	12.7	3.21
P01624	Immunoglobulin kappa variable 3-15 [OS=Homo sapiens]	8	1	1	12.5	2.39
A0A0C4DH55	immunoglobulin kappa variable 3D-7 [OS=Homo sapiens]	8	1	1	13.1	2.39
P01706	Immunoglobulin lambda variable 2-11 [OS=Homo sapiens]	7	1	2	12.6	5.08
P01709	Immunoglobulin lambda variable 2-8 [OS=Homo sapiens]	7	1	2	12.4	5.08
A0A075B6I1	immunoglobulin lambda variable 4-60 [OS=Homo sapiens]	8	1	1	13	2.74
P0DOX8	Immunoglobulin lambda-1 light chain [OS=Homo sapiens]	7	2	4	22.8	9.78
B9A064-1	Immunoglobulin lambda-like polypeptide 5 [OS=Homo sapiens]	4	1	2	23	4.7
P52292	Importin subunit alpha-1 [OS=Homo sapiens]	3	1	1	57.8	3.05
Q14974	Importin subunit beta-1 [OS=Homo sapiens]	9	2	3	97.1	7.02
O00410	Importin-5 [OS=Homo sapiens]	2	1	1	123.6	2.56
P05556-1	Integrin beta-1 [OS=Homo sapiens]	4	1	3	88.4	9.96
O75874	Isocitrate dehydrogenase [NADP] cytoplasmic [OS=Homo sapiens]	6	1	1	46.6	3.61
O75367-2	Isoform 1 of Core histone macro-H2A.1 [OS=Homo sapiens]	8	1	4	39.2	15.02
P63104-2	Isoform 2 of 14-3-3 protein zeta/delta [OS=Homo sapiens]	12	1	2	19.3	6.88
Q99460-2	Isoform 2 of 26S proteasome non-ATPase regulatory subunit 1 [OS=Homo sapiens]	3	1	1	102.2	3.06
Q13200-2	Isoform 2 of 26S proteasome non-ATPase regulatory subunit 2 [OS=Homo sapiens]	3	1	1	82.1	4.5
Q15008-2	Isoform 2 of 26S proteasome non-ATPase regulatory subunit 6 [OS=Homo sapiens]	7	1	1	41.2	5.06
P23396-2	Isoform 2 of 40S ribosomal protein S3 [OS=Homo sapiens]	5	1	1	28.5	3.8
P10809-2	Isoform 2 of 60 kDa heat shock protein, mitochondrial [OS=Homo sapiens]	29	2	2	17.1	9.2
P62913-2	Isoform 2 of 60S ribosomal protein L11 [OS=Homo sapiens]	8	1	1	20.1	3.92
Q9BWD1-2	Isoform 2 of Acetyl-CoA acetyltransferase, cytosolic [OS=Homo sapiens]	6	1	1	44.6	5.05
Q92688-2	Isoform 2 of Acidic leucine-rich nuclear phosphoprotein 32 family member B [OS=Homo sapiens]	17	2	8	22.3	31.05
P63267-2	Isoform 2 of Actin, gamma-enteric smooth muscle [OS=Homo sapiens]	8	2	2	37.1	7.5
Q01518-2	Isoform 2 of Adenylyl cyclase-associated protein 1 [OS=Homo sapiens]	4	1	1	51.8	4.06
P49588-2	Isoform 2 of Alanine--tRNA ligase, cytoplasmic [OS=Homo sapiens]	2	1	3	109.2	13.7
P07355-2	Isoform 2 of Annexin A2 [OS=Homo sapiens]	7	2	2	40.4	7.54
P25705-2	Isoform 2 of ATP synthase subunit alpha, mitochondrial [OS=Homo sapiens]	3	1	1	54.5	4.12
Q7L1Q6-2	Isoform 2 of Basic leucine zipper and W2 domain-containing protein 1 [OS=Homo sapiens]	8	1	1	40.5	3.65
P13929-2	Isoform 2 of Beta-enolase [OS=Homo sapiens]	5	1	8	44.1	42.47
P10644-2	Isoform 2 of cAMP-dependent protein kinase type I-alpha regulatory subunit [OS=Homo sapiens]	7	1	1	38	5.48
Q00610-2	Isoform 2 of Clathrin heavy chain 1 [OS=Homo sapiens]	3	2	2	187.8	8.23
Q9H9Q2-2	Isoform 2 of COP9 signalosome complex subunit 7b [OS=Homo sapiens]	11	1	1	18.1	4.68
P12532-2	Isoform 2 of Creatine kinase U-type, mitochondrial [OS=Homo sapiens]	5	1	1	50.4	3.72
P81605-2	Isoform 2 of Dermcidin [OS=Homo sapiens]	21	3	4	12.4	13.32
P60981-2	Isoform 2 of Destrin [OS=Homo sapiens]	7	1	1	16.6	2.8
P19474-2	Isoform 2 of E3 ubiquitin-protein ligase TRIM21 [OS=Homo sapiens]	19	6	7	45	24
P68104-2	Isoform 2 of Elongation factor 1-alpha 1 [OS=Homo sapiens]	11	3	17	47.8	88.49
P63241-2	Isoform 2 of Eukaryotic translation initiation factor 5A-1 [OS=Homo sapiens]	26	3	21	20.2	100.44
P04075-2	Isoform 2 of Fructose-bisphosphate aldolase A [OS=Homo sapiens]	7	1	1	45.2	3.64
P09104-2	Isoform 2 of Gamma-enolase [OS=Homo sapiens]	6	1	8	42.7	42.47
O60763-2	Isoform 2 of General vesicular transport factor p115 [OS=Homo sapiens]	2	1	2	109.1	6.05
P14136-2	Isoform 2 of Glial fibrillary acidic protein [OS=Homo sapiens]	3	1	3	50.3	12.12
P06744-2	Isoform 2 of Glucose-6-phosphate isomerase [OS=Homo sapiens]	4	1	4	64.3	15.78
P00390-3	Isoform 2 of Glutathione reductase, mitochondrial [OS=Homo sapiens]	5	1	3	53	12.39
P78417-2	Isoform 2 of Glutathione S-transferase omega-1 [OS=Homo sapiens]	34	2	2	23.7	6.56
P04406-2	Isoform 2 of Glyceraldehyde-3-phosphate dehydrogenase [OS=Homo sapiens]	29	5	13	31.5	51.82
P0DMV8-2	Isoform 2 of Heat shock 70 kDa protein 1A [OS=Homo sapiens]	7	2	6	63.9	20.52
P11142-2	Isoform 2 of Heat shock cognate 71 kDa protein [OS=Homo sapiens]	14	4	88	53.5	386.61
Q12931-2	Isoform 2 of Heat shock protein 75 kDa, mitochondrial [OS=Homo sapiens]	7	2	2	74.2	9.13
P07900-2	Isoform 2 of Heat shock protein HSP 90-alpha [OS=Homo sapiens]	5	2	13	98.1	59.89
Q99729-2	Isoform 2 of Heterogeneous nuclear ribonucleoprotein A/B [OS=Homo sapiens]	6	1	1	35.9	3.87
P09651-3	Isoform 2 of Heterogeneous nuclear ribonucleoprotein A1 [OS=Homo sapiens]	7	1	1	29.4	3.9
Q14103-2	Isoform 2 of Heterogeneous nuclear ribonucleoprotein D0 [OS=Homo sapiens]	6	1	1	36.2	3.27
O14979-2	Isoform 2 of Heterogeneous nuclear ribonucleoprotein D-like [OS=Homo sapiens]	12	1	1	33.6	3.07
Q9BTM1-2	Isoform 2 of Histone H2A.J [OS=Homo sapiens]	19	1	17	16.1	87.8
Q71UI9-2	Isoform 2 of Histone H2A.V [OS=Homo sapiens]	25	1	7	12.1	39.26
Q5QNW6-2	Isoform 2 of Histone H2B type 2-F [OS=Homo sapiens]	11	1	1	14.8	3.85
Q14974-2	Isoform 2 of Importin subunit beta-1 [OS=Homo sapiens]	10	2	3	81.1	7.02
O00410-2	Isoform 2 of Importin-5 [OS=Homo sapiens]	2	1	1	116.9	2.56
P05556-2	Isoform 2 of Integrin beta-1 [OS=Homo sapiens]	4	1	3	87.4	9.96
O76013-2	Isoform 2 of Keratin, type I cuticular Ha6 [OS=Homo sapiens]	2	1	3	47.5	7.3
P13646-2	Isoform 2 of Keratin, type I cytoskeletal 13 [OS=Homo sapiens]	8	3	6	38.6	17.88
P19012-2	Isoform 2 of Keratin, type I cytoskeletal 15 [OS=Homo sapiens]	8	3	8	28.6	27.81
Q14CN4-2	Isoform 2 of Keratin, type II cytoskeletal 72 [OS=Homo sapiens]	4	3	7	55.7	18.99
Q86Y46-2	Isoform 2 of Keratin, type II cytoskeletal 73 [OS=Homo sapiens]	6	3	7	42	18.99
Q8N1N4-2	Isoform 2 of Keratin, type II cytoskeletal 78 [OS=Homo sapiens]	2	1	1	45	2.62
P05787-2	Isoform 2 of Keratin, type II cytoskeletal 8 [OS=Homo sapiens]	27	15	22	56.6	69.67
Q6KB66-2	Isoform 2 of Keratin, type II cytoskeletal 80 [OS=Homo sapiens]	3	1	3	47.2	12.12
Q8N1A0-2	Isoform 2 of Keratin-like protein KRT222 [OS=Homo sapiens]	4	1	2	29.4	6.64
O95461-2	Isoform 2 of LARGE xylosyl- and glucuronyltransferase 1 [OS=Homo sapiens]	3	1	2	81.8	5.97
P00338-2	Isoform 2 of L-lactate dehydrogenase A chain [OS=Homo sapiens]	12	2	11	30	54.36
P22234-2	Isoform 2 of Multifunctional protein ADE2 [OS=Homo sapiens]	7	1	7	47.9	32.91
Q14697-2	Isoform 2 of Neutral alpha-glucosidase AB [OS=Homo sapiens]	2	1	5	109.4	25.56
Q6XQN6-2	Isoform 2 of Nicotinate phosphoribosyltransferase [OS=Homo sapiens]	5	1	1	60.3	3.62
Q13451-2	Isoform 2 of Peptidyl-prolyl cis-trans isomerase FKBP5 [OS=Homo sapiens]	11	1	1	30	3.64
P22061-2	Isoform 2 of Protein-L-isoaspartate(D-aspartate) O-methyltransferase [OS=Homo sapiens]	7	1	1	24.7	5.56
P55786-2	Isoform 2 of Puromycin-sensitive aminopeptidase [OS=Homo sapiens]	3	1	2	94.5	9.37
P50395-2	Isoform 2 of Rab GDP dissociation inhibitor beta [OS=Homo sapiens]	7	1	1	45.6	2.64
Q9NVA2-2	Isoform 2 of Septin-11 [OS=Homo sapiens]	5	1	1	50.8	5.1
P34896-2	Isoform 2 of Serine hydroxymethyltransferase, cytosolic [OS=Homo sapiens]	9	3	3	49	11.47
O75914-2	Isoform 2 of Serine/threonine-protein kinase PAK 3 [OS=Homo sapiens]	5	1	1	60.7	4.02
O00743-2	Isoform 2 of Serine/threonine-protein phosphatase 6 catalytic subunit [OS=Homo sapiens]	10	1	1	32.5	4.27
P02768-2	Isoform 2 of Serum albumin [OS=Homo sapiens]	7	4	13	47.3	44.29
P63208-2	Isoform 2 of S-phase kinase-associated protein 1 [OS=Homo sapiens]	12	1	2	18.1	8.56
Q9UBT2-2	Isoform 2 of SUMO-activating enzyme subunit 2 [OS=Homo sapiens]	5	1	1	60.8	4.45
P49368-2	Isoform 2 of T-complex protein 1 subunit gamma [OS=Homo sapiens]	14	2	3	56.4	10.41
P40227-2	Isoform 2 of T-complex protein 1 subunit zeta [OS=Homo sapiens]	3	1	1	53.3	3.45
P10599-2	Isoform 2 of Thioredoxin [OS=Homo sapiens]	28	2	2	9.4	7.65
P30048-2	Isoform 2 of Thioredoxin-dependent peroxide reductase, mitochondrial [OS=Homo sapiens]	6	1	1	25.8	3.96
P29401-2	Isoform 2 of Transketolase [OS=Homo sapiens]	4	1	3	68.8	9.6
Q71U36-2	Isoform 2 of Tubulin alpha-1A chain [OS=Homo sapiens]	39	11	17	46.3	61.72
P68363-2	Isoform 2 of Tubulin alpha-1B chain [OS=Homo sapiens]	42	9	14	37.2	56.64
Q13748-2	Isoform 2 of Tubulin alpha-3C/D chain [OS=Homo sapiens]	31	8	13	46.1	46.82
P68366-2	Isoform 2 of Tubulin alpha-4A chain [OS=Homo sapiens]	25	7	11	48.3	35.92
Q9NY65-2	Isoform 2 of Tubulin alpha-8 chain [OS=Homo sapiens]	25	6	9	42.9	30.22
Q13509-2	Isoform 2 of Tubulin beta-3 chain [OS=Homo sapiens]	10	3	3	42.4	12.08
O75643-2	Isoform 2 of U5 small nuclear ribonucleoprotein 200 kDa helicase [OS=Homo sapiens]	3	1	1	71.4	3.09
Q9Y4Y9-2	Isoform 2 of U6 snRNA-associated Sm-like protein LSm5 [OS=Homo sapiens]	53	1	4	6.8	16.18
Q96FW1-2	Isoform 2 of Ubiquitin thioesterase OTUB1 [OS=Homo sapiens]	10	1	1	35.3	3.99
Q9NP79-2	Isoform 2 of Vacuolar protein sorting-associated protein VTA1 homolog [OS=Homo sapiens]	11	1	1	24.5	5.18
Q13200-3	Isoform 3 of 26S proteasome non-ATPase regulatory subunit 2 [OS=Homo sapiens]	2	1	1	85.6	4.5
Q15008-3	Isoform 3 of 26S proteasome non-ATPase regulatory subunit 6 [OS=Homo sapiens]	7	1	1	41.2	5.06
Q15041-3	Isoform 3 of ADP-ribosylation factor-like protein 6-interacting protein 1 [OS=Homo sapiens]	19	1	1	17.1	3.56
P25705-3	Isoform 3 of ATP synthase subunit alpha, mitochondrial [OS=Homo sapiens]	3	1	1	57.5	4.12
Q7L1Q6-3	Isoform 3 of Basic leucine zipper and W2 domain-containing protein 1 [OS=Homo sapiens]	6	1	1	51.2	3.65
P13929-3	Isoform 3 of Beta-enolase [OS=Homo sapiens]	6	1	8	42.2	42.47
Q9Y281-3	Isoform 3 of Cofilin-2 [OS=Homo sapiens]	11	1	1	16.9	3.95
Q9H9Q2-3	Isoform 3 of COP9 signalosome complex subunit 7b [OS=Homo sapiens]	7	1	1	30.9	4.68
O75367-3	Isoform 3 of Core histone macro-H2A.1 [OS=Homo sapiens]	8	1	4	39.5	15.02
P14136-3	Isoform 3 of Glial fibrillary acidic protein [OS=Homo sapiens]	3	1	3	49.5	12.12
P00390-4	Isoform 3 of Glutathione reductase, mitochondrial [OS=Homo sapiens]	5	1	3	50.5	12.39
P78417-3	Isoform 3 of Glutathione S-transferase omega-1 [OS=Homo sapiens]	33	2	2	24.8	6.56
Q99729-3	Isoform 3 of Heterogeneous nuclear ribonucleoprotein A/B [OS=Homo sapiens]	7	1	1	30.6	3.87
Q14103-3	Isoform 3 of Heterogeneous nuclear ribonucleoprotein D0 [OS=Homo sapiens]	6	1	1	32.8	3.27
O14979-3	Isoform 3 of Heterogeneous nuclear ribonucleoprotein D-like [OS=Homo sapiens]	14	1	1	27.2	3.07
O00410-3	Isoform 3 of Importin-5 [OS=Homo sapiens]	2	1	1	125.5	2.56
P05556-3	Isoform 3 of Integrin beta-1 [OS=Homo sapiens]	4	1	3	91.6	9.96
P13646-3	Isoform 3 of Keratin, type I cytoskeletal 13 [OS=Homo sapiens]	10	5	11	45.8	34.65
Q14CN4-3	Isoform 3 of Keratin, type II cytoskeletal 72 [OS=Homo sapiens]	4	3	7	51.1	18.99
Q6KB66-3	Isoform 3 of Keratin, type II cytoskeletal 80 [OS=Homo sapiens]	2	1	3	54.1	12.12
P00338-3	Isoform 3 of L-lactate dehydrogenase A chain [OS=Homo sapiens]	9	2	11	39.8	54.36
Q6XQN6-3	Isoform 3 of Nicotinate phosphoribosyltransferase [OS=Homo sapiens]	6	1	1	56.1	3.62
Q12769-3	Isoform 3 of Nuclear pore complex protein Nup160 [OS=Homo sapiens]	5	1	1	55.5	3.46
P34896-3	Isoform 3 of Serine hydroxymethyltransferase, cytosolic [OS=Homo sapiens]	7	2	2	44.5	7.87
O75914-3	Isoform 3 of Serine/threonine-protein kinase PAK 3 [OS=Homo sapiens]	5	1	1	64.5	4.02
O00743-3	Isoform 3 of Serine/threonine-protein phosphatase 6 catalytic subunit [OS=Homo sapiens]	8	1	1	38.9	4.27
P02768-3	Isoform 3 of Serum albumin [OS=Homo sapiens]	6	3	12	45.1	44.29
Q99832-3	Isoform 3 of T-complex protein 1 subunit eta [OS=Homo sapiens]	3	1	2	54.8	8.22
Q15008-4	Isoform 4 of 26S proteasome non-ATPase regulatory subunit 6 [OS=Homo sapiens]	5	1	1	51.9	5.06
Q7L1Q6-4	Isoform 4 of Basic leucine zipper and W2 domain-containing protein 1 [OS=Homo sapiens]	7	1	1	48.5	3.65
P00390-5	Isoform 4 of Glutathione reductase, mitochondrial [OS=Homo sapiens]	5	1	3	47.2	12.39
Q99729-4	Isoform 4 of Heterogeneous nuclear ribonucleoprotein A/B [OS=Homo sapiens]	7	1	1	30.7	3.87
Q14103-4	Isoform 4 of Heterogeneous nuclear ribonucleoprotein D0 [OS=Homo sapiens]	7	1	1	30.7	3.27
Q71UI9-4	Isoform 4 of Histone H2A.V [OS=Homo sapiens]	28	1	7	11	39.26
P05556-4	Isoform 4 of Integrin beta-1 [OS=Homo sapiens]	4	1	3	91	9.96
P00338-4	Isoform 4 of L-lactate dehydrogenase A chain [OS=Homo sapiens]	12	2	11	30.2	54.36
P02545-4	Isoform 4 of Prelamin-A/C [OS=Homo sapiens]	3	1	1	63.9	3.46
P34896-4	Isoform 4 of Serine hydroxymethyltransferase, cytosolic [OS=Homo sapiens]	12	3	3	37.6	11.47
O75914-4	Isoform 4 of Serine/threonine-protein kinase PAK 3 [OS=Homo sapiens]	5	1	1	62.9	4.02
Q99832-4	Isoform 4 of T-complex protein 1 subunit eta [OS=Homo sapiens]	4	1	2	50.3	8.22
P05556-5	Isoform 5 of Integrin beta-1 [OS=Homo sapiens]	4	1	3	88.8	9.96
P00338-5	Isoform 5 of L-lactate dehydrogenase A chain [OS=Homo sapiens]	13	2	11	26.7	54.36
P02545-5	Isoform 5 of Prelamin-A/C [OS=Homo sapiens]	3	1	1	62.8	3.46
P09651-2	Isoform A1-A of Heterogeneous nuclear ribonucleoprotein A1 [OS=Homo sapiens]	6	1	1	34.2	3.9
P02545-3	Isoform ADelta10 of Prelamin-A/C [OS=Homo sapiens]	3	1	1	70.6	3.46
Q00325-2	Isoform B of Phosphate carrier protein, mitochondrial [OS=Homo sapiens]	18	3	14	39.9	53.24
P00390-2	Isoform Cytoplasmic of Glutathione reductase, mitochondrial [OS=Homo sapiens]	5	1	3	51.7	12.39
P36542-2	Isoform Heart of ATP synthase subunit gamma, mitochondrial [OS=Homo sapiens]	10	1	3	32.9	10.38
P06733-2	Isoform MBP-1 of Alpha-enolase [OS=Homo sapiens]	10	2	9	36.9	45.55
P07602-2	Isoform Sap-mu-6 of Prosaposin [OS=Homo sapiens]	6	1	4	58.3	8.2
P07602-3	Isoform Sap-mu-9 of Prosaposin [OS=Homo sapiens]	6	1	4	58.4	8.2
P31946-2	Isoform Short of 14-3-3 protein beta/alpha [OS=Homo sapiens]	8	1	2	27.8	6.88
P54886-2	Isoform Short of Delta-1-pyrroline-5-carboxylate synthase [OS=Homo sapiens]	3	1	1	87	4.73
Q15323	Keratin, type I cuticular Ha1 [OS=Homo sapiens]	2	1	3	47.2	7.3
Q14532	keratin, type I cuticular Ha2 [OS=Homo sapiens]	2	1	3	50.3	7.3
Q14525	Keratin, type I cuticular Ha3-II [OS=Homo sapiens]	2	1	3	46.2	7.3
Q92764	Keratin, type I cuticular Ha5 [OS=Homo sapiens]	2	1	3	50.3	7.3
O76013-1	Keratin, type I cuticular Ha6 [OS=Homo sapiens]	1	1	3	52.2	7.3
O76014	Keratin, type I cuticular Ha7 [OS=Homo sapiens]	2	1	3	49.7	7.3
O76015	Keratin, type I cuticular Ha8 [OS=Homo sapiens]	2	1	3	50.4	7.3
P13645	Keratin, type I cytoskeletal 10 [OS=Homo sapiens]	49	26	76	58.8	305.39
Q99456	Keratin, type I cytoskeletal 12 [OS=Homo sapiens]	2	1	3	53.5	6.28
P13646	Keratin, type I cytoskeletal 13 [OS=Homo sapiens]	9	5	11	49.6	34.65
P02533	Keratin, type I cytoskeletal 14 [OS=Homo sapiens]	42	17	31	51.5	108.47
P19012	Keratin, type I cytoskeletal 15 [OS=Homo sapiens]	11	6	16	49.2	48.81
P08779	Keratin, type I cytoskeletal 16 [OS=Homo sapiens]	36	16	32	51.2	114.56
Q04695	Keratin, type I cytoskeletal 17 [OS=Homo sapiens]	17	8	18	48.1	56.89
P05783	Keratin, type I cytoskeletal 18 [OS=Homo sapiens]	17	5	9	48	27.44
P08727	Keratin, type I cytoskeletal 19 [OS=Homo sapiens]	37	12	22	44.1	71.01
P35900	Keratin, type I cytoskeletal 20 [OS=Homo sapiens]	3	2	5	48.5	16.78
Q2M2I5	keratin, type I cytoskeletal 24 [OS=Homo sapiens]	3	2	4	55.1	10.45
Q7Z3Z0	Keratin, type I cytoskeletal 25 [OS=Homo sapiens]	2	1	4	49.3	10.53
Q7Z3Y8	Keratin, type I cytoskeletal 27 [OS=Homo sapiens]	2	1	4	49.8	10.53
Q7Z3Y7	keratin, type I cytoskeletal 28 [OS=Homo sapiens]	3	2	7	50.5	17.83
P35527	Keratin, type I cytoskeletal 9 [OS=Homo sapiens]	52	20	54	62	224.85
Q9NSB2	Keratin, type II cuticular Hb4 [OS=Homo sapiens]	2	2	5	64.8	9.97
P04264	Keratin, type II cytoskeletal 1 [OS=Homo sapiens]	57	37	118	66	456.66
Q7Z794	Keratin, type II cytoskeletal 1b [OS=Homo sapiens]	5	4	13	61.9	38.76
P35908	Keratin, type II cytoskeletal 2 epidermal [OS=Homo sapiens]	47	23	47	65.4	159.92
Q01546	Keratin, type II cytoskeletal 2 oral [OS=Homo sapiens]	4	4	7	65.8	15.65
P12035	Keratin, type II cytoskeletal 3 [OS=Homo sapiens]	3	3	6	64.4	12.59
P19013	Keratin, type II cytoskeletal 4 [OS=Homo sapiens]	5	3	6	57.3	20.26
P13647	keratin, type II cytoskeletal 5 [OS=Homo sapiens]	24	14	24	62.3	69.39
P02538	Keratin, type II cytoskeletal 6A [OS=Homo sapiens]	30	16	26	60	78.69
P04259	keratin, type II cytoskeletal 6B [OS=Homo sapiens]	27	14	28	60	87.13
P48668	Keratin, type II cytoskeletal 6C [OS=Homo sapiens]	29	15	25	60	75.41
P08729	Keratin, type II cytoskeletal 7 [OS=Homo sapiens]	4	3	8	51.4	22.08
Q3SY84	Keratin, type II cytoskeletal 71 [OS=Homo sapiens]	4	3	7	57.3	18.99
Q14CN4-1	Keratin, type II cytoskeletal 72 [OS=Homo sapiens]	4	3	7	55.8	18.99
Q86Y46	Keratin, type II cytoskeletal 73 [OS=Homo sapiens]	5	4	8	58.9	21.6
Q7RTS7	Keratin, type II cytoskeletal 74 [OS=Homo sapiens]	5	4	8	57.8	21.6
O95678	Keratin, type II cytoskeletal 75 [OS=Homo sapiens]	9	6	12	59.5	34.46
Q8N1N4	Keratin, type II cytoskeletal 78 [OS=Homo sapiens]	2	1	1	56.8	2.62
Q5XKE5	Keratin, type II cytoskeletal 79 [OS=Homo sapiens]	6	4	9	57.8	25.23
P05787	Keratin, type II cytoskeletal 8 [OS=Homo sapiens]	29	15	22	53.7	69.67
Q6KB66	Keratin, type II cytoskeletal 80 [OS=Homo sapiens]	2	1	3	50.5	12.12
Q8N1A0-1	keratin-like protein KRT222 [OS=Homo sapiens]	3	1	2	34.1	6.64
O95461-1	LARGE xylosyl- and glucuronyltransferase 1 [OS=Homo sapiens]	3	1	2	88	5.97
P42704	Leucine-rich PPR motif-containing protein, mitochondrial [OS=Homo sapiens]	1	1	1	157.8	3.64
P00338-1	L-lactate dehydrogenase A chain [OS=Homo sapiens]	10	2	11	36.7	54.36
Q6ZMR3	L-lactate dehydrogenase A-like 6A [OS=Homo sapiens]	4	1	1	36.5	3.13
P07195	L-lactate dehydrogenase B chain [OS=Homo sapiens]	10	2	3	36.6	12.18
P07864	L-lactate dehydrogenase C chain [OS=Homo sapiens]	4	1	1	36.3	3.13
P10253	lysosomal alpha-glucosidase [OS=Homo sapiens]	3	1	1	105.3	3.52
P61626	lysozyme c [OS=Homo sapiens]	8	1	2	16.5	8.83
Q15388	Mitochondrial import receptor subunit TOM20 homolog [OS=Homo sapiens]	14	1	3	16.3	13.27
P22234	multifunctional protein ADE2 [OS=Homo sapiens]	7	1	7	47	32.91
Q14697-1	Neutral alpha-glucosidase AB [OS=Homo sapiens]	2	1	5	106.8	25.56
Q6XQN6-1	nicotinate phosphoribosyltransferase [OS=Homo sapiens]	5	1	1	57.5	3.62
Q12769	nuclear pore complex protein Nup160 [OS=Homo sapiens]	2	1	1	162	3.46
P19338	Nucleolin [OS=Homo sapiens]	5	2	4	76.6	18.11
Q15645	Pachytene checkpoint protein 2 homolog [OS=Homo sapiens]	6	1	1	48.5	3.65
P62937	peptidyl-prolyl cis-trans isomerase A [OS=Homo sapiens]	7	1	2	18	6.14
Q13451-1	Peptidyl-prolyl cis-trans isomerase FKBP5 [OS=Homo sapiens]	6	1	1	51.2	3.64
Q06830	peroxiredoxin-1 [OS=Homo sapiens]	22	4	4	22.1	8.89
P32119	Peroxiredoxin-2 [OS=Homo sapiens]	6	1	1	21.9	2.81
Q13162	Peroxiredoxin-4 [OS=Homo sapiens]	4	1	1	30.5	0
Q9NSD9	Phenylalanine--tRNA ligase beta subunit [OS=Homo sapiens]	5	1	1	66.1	2.16
Q00325-1	Phosphate carrier protein, mitochondrial [OS=Homo sapiens]	10	2	13	40.1	48.91
P18669	Phosphoglycerate mutase 1 [OS=Homo sapiens]	7	1	1	28.8	4.14
P0CG47	Polyubiquitin-B [OS=Homo sapiens]	21	1	1	25.7	4.73
P0CG48	Polyubiquitin-C [OS=Homo sapiens]	21	1	1	77	4.73
Q6S8J3	POTE ankyrin domain family member E [OS=Homo sapiens]	5	4	8	121.3	40.62
A5A3E0	POTE ankyrin domain family member F [OS=Homo sapiens]	2	2	2	121.4	7.5
P02545	Prelamin-A/C [OS=Homo sapiens]	3	1	1	74.1	3.46
O43143	Pre-mRNA-splicing factor ATP-dependent RNA helicase DHX15 [OS=Homo sapiens]	4	1	1	90.9	3.47
Q8N0Y7	Probable phosphoglycerate mutase 4 [OS=Homo sapiens]	7	1	1	28.8	4.14
P35232	Prohibitin [OS=Homo sapiens]	3	1	1	29.8	2.84
P12273	Prolactin-inducible protein [OS=Homo sapiens]	11	1	1	16.6	3.92
Q16378	Proline-rich protein 4 [OS=Homo sapiens]	11	1	1	15.1	4.27
P07602-1	Prosaposin [OS=Homo sapiens]	6	1	4	58.1	8.2
Q99436	Proteasome subunit beta type-7 [OS=Homo sapiens]	7	1	1	29.9	4.21
P07237	Protein disulfide-isomerase [OS=Homo sapiens]	7	2	6	57.1	27.84
P31949	protein S100-A11 [OS=Homo sapiens]	30	2	3	11.7	12.86
P06703	protein S100-A6 [OS=Homo sapiens]	31	3	4	10.2	13.66
P05109	Protein S100-A8 [OS=Homo sapiens]	24	2	2	10.8	5.93
Q99497	protein/nucleic acid deglycase DJ-1 [OS=Homo sapiens]	10	1	5	19.9	21.16
P22061	protein-L-isoaspartate(D-aspartate) O-methyltransferase [OS=Homo sapiens]	7	1	1	24.6	5.56
P55786	puromycin-sensitive aminopeptidase [OS=Homo sapiens]	3	1	2	103.2	9.37
A6NMY6	Putative annexin A2-like protein [OS=Homo sapiens]	3	1	1	38.6	3.48
Q9BYX7	Putative beta-actin-like protein 3 [OS=Homo sapiens]	4	1	1	42	4.23
Q5VTE0	Putative elongation factor 1-alpha-like 3 [OS=Homo sapiens]	10	3	17	50.2	88.49
P48741	Putative heat shock 70 kDa protein 7 [OS=Homo sapiens]	4	1	1	40.2	2.78
Q9H853	Putative tubulin-like protein alpha-4B [OS=Homo sapiens]	6	1	1	27.5	4.04
P50395-1	Rab GDP dissociation inhibitor beta [OS=Homo sapiens]	6	1	1	50.6	2.64
P13489	Ribonuclease inhibitor [OS=Homo sapiens]	5	1	1	49.9	4.57
Q9H7B2	Ribosome production factor 2 homolog [OS=Homo sapiens]	7	1	1	35.6	3.12
P22087	rRNA 2'-O-methyltransferase fibrillarin [OS=Homo sapiens]	6	1	1	33.8	5.57
Q9NVA2-1	Septin-11 [OS=Homo sapiens]	6	1	1	49.4	5.1
P34896-1	Serine hydroxymethyltransferase, cytosolic [OS=Homo sapiens]	8	3	3	53	11.47
Q13177	Serine/threonine-protein kinase PAK 2 [OS=Homo sapiens]	5	1	1	58	4.02
O75914	Serine/threonine-protein kinase PAK 3 [OS=Homo sapiens]	5	1	1	62.3	4.02
O00743	Serine/threonine-protein phosphatase 6 catalytic subunit [OS=Homo sapiens]	9	1	1	35.1	4.27
P02768-1	Serum albumin [OS=Homo sapiens]	6	5	15	69.3	48.63
Q9H299	SH3 domain-binding glutamic acid-rich-like protein 3 [OS=Homo sapiens]	35	1	3	10.4	16.07
P62304	small nuclear ribonucleoprotein E [OS=Homo sapiens]	27	1	2	10.8	11.59
P63208	s-phase kinase-associated protein 1 [OS=Homo sapiens]	12	1	2	18.6	8.56
Q12874	splicing factor 3a subunit 3 [OS=Homo sapiens]	4	1	2	58.8	7.55
Q01081	Splicing factor U2AF 35 kDa subunit [OS=Homo sapiens]	11	1	1	27.9	3.96
P38646	Stress-70 protein, mitochondrial [OS=Homo sapiens]	10	5	5	73.6	16.52
Q9UBT2	SUMO-activating enzyme subunit 2 [OS=Homo sapiens]	4	1	1	71.2	4.45
P17987	T-complex protein 1 subunit alpha [OS=Homo sapiens]	20	4	18	60.3	88.56
P48643	T-complex protein 1 subunit epsilon [OS=Homo sapiens]	6	1	3	59.6	10.65
Q99832	T-complex protein 1 subunit eta [OS=Homo sapiens]	3	1	2	59.3	8.22
P49368-1	T-complex protein 1 subunit gamma [OS=Homo sapiens]	13	2	3	60.5	10.41
P40227-1	T-complex protein 1 subunit zeta [OS=Homo sapiens]	3	1	1	58	3.45
P10599-1	thioredoxin [OS=Homo sapiens]	23	2	2	11.7	7.65
P30048	Thioredoxin-dependent peroxide reductase, mitochondrial [OS=Homo sapiens]	5	1	1	27.7	3.96
Q86V81	THO complex subunit 4 [OS=Homo sapiens]	11	2	2	26.9	8.92
P29401	Transketolase [OS=Homo sapiens]	4	1	3	67.8	9.6
Q15631-1	Translin [OS=Homo sapiens]	10	1	1	26.2	3.74
Q15363	Transmembrane emp24 domain-containing protein 2 [OS=Homo sapiens]	12	1	1	22.7	4.28
Q71U36	tubulin alpha-1A chain [OS=Homo sapiens]	36	11	17	50.1	61.72
P68363	Tubulin alpha-1B chain [OS=Homo sapiens]	36	11	17	50.1	62.31
Q9BQE3	Tubulin alpha-1C chain [OS=Homo sapiens]	35	11	17	49.9	62.09
Q13748-1	tubulin alpha-3C/D chain [OS=Homo sapiens]	29	8	13	49.9	46.82
Q6PEY2	Tubulin alpha-3E chain [OS=Homo sapiens]	29	8	13	49.8	46.82
P68366	Tubulin alpha-4A chain [OS=Homo sapiens]	24	7	11	49.9	35.92
Q9NY65	Tubulin alpha-8 chain [OS=Homo sapiens]	22	6	9	50.1	30.22
P07437	tubulin beta chain [OS=Homo sapiens]	26	9	10	49.6	35.67
Q9H4B7	tubulin beta-1 chain [OS=Homo sapiens]	2	1	1	50.3	3.9
Q13885	Tubulin beta-2A chain [OS=Homo sapiens]	15	5	6	49.9	22.92
Q9BVA1	Tubulin beta-2B chain [OS=Homo sapiens]	15	5	6	49.9	22.92
Q13509	tubulin beta-3 chain [OS=Homo sapiens]	15	5	6	50.4	22.88
P04350	Tubulin beta-4A chain [OS=Homo sapiens]	17	6	6	49.6	21.75
P68371	Tubulin beta-4B chain [OS=Homo sapiens]	23	8	8	49.8	29.26
Q9BUF5	Tubulin beta-6 chain [OS=Homo sapiens]	5	2	2	49.8	7.74
Q3ZCM7	tubulin beta-8 chain [OS=Homo sapiens]	6	2	2	49.7	7.31
A6NNZ2	Tubulin beta-8 chain-like protein LOC260334 [OS=Homo sapiens]	2	1	1	49.5	3.9
P62310	U6 snRNA-associated Sm-like protein LSm3 [OS=Homo sapiens]	33	1	1	11.8	5.22
Q9Y4Y9	U6 snRNA-associated Sm-like protein LSm5 [OS=Homo sapiens]	36	1	4	9.9	16.18
P62312	U6 snRNA-associated Sm-like protein LSm6 [OS=Homo sapiens]	33	1	1	9.1	4.64
Q96FW1	Ubiquitin thioesterase otub1 [OS=Homo sapiens]	11	1	1	31.3	3.99
P62979	Ubiquitin-40S ribosomal protein S27a [OS=Homo sapiens]	10	1	1	18	4.73
P62987	Ubiquitin-60S ribosomal protein L40 [OS=Homo sapiens]	13	1	1	14.7	4.73
Q9NP79	Vacuolar protein sorting-associated protein VTA1 homolog [OS=Homo sapiens]	8	1	1	33.9	5.18
Q86VN1	Vacuolar protein-sorting-associated protein 36 [OS=Homo sapiens]	6	1	1	43.8	3.5
P13010	X-ray repair cross-complementing protein 5 [OS=Homo sapiens]	7	3	4	82.7	12.84
